# Supplementary material for: Experimental FTIR-MI and Theoretical Studies of Isocyanic Acid Aggregates
Source: Molecules. 2023 Feb 2;28(3):1430. doi: 10.3390/molecules28031430 (PMC9921473; doi:10.3390/molecules28031430)
Supplement: Supplementary file 1 [file molecules-28-01430-s001.zip]

Archive with 1 entries (1 files):
- molecules-2177936-supplementary.pdf
